# Supplementary material for: T Cells Directed against the Metastatic Driver Chondromodulin-1 in Ewing Sarcoma: Comparative Engineering with CRISPR/Cas9 vs. Retroviral Gene Transfer for Adoptive Transfer
Source: Cancers (Basel). 2022 Nov 8;14(22):5485. doi: 10.3390/cancers14225485 (PMC9688113; doi:10.3390/cancers14225485)
Supplement: Supplementary file 1 [file cancers-14-05485-s001.zip]

Archive with 2 entries (2 files):
- Supplementary figures 2nd submission.pptx
- Supplementary table Xue et al. Cancers.pdf
